# Supplementary material for: Ru(II) photocages enable precise control over enzyme activity with red light
Source: Nat Commun. 2022 Jun 25;13:3636. doi: 10.1038/s41467-022-31269-5 (PMC9233675; doi:10.1038/s41467-022-31269-5)
Supplement: Supplementary file 4 — Source Data [file 41467_2022_31269_MOESM4_ESM.xlsx]

## Sheet: Figure1b
Log Conc	% Enzyme Activity compound 3					Log Conc	% Enzyme Activity compound 2					Log Conc	% Enzyme Activity compound 1
1	-2.89235	-0.0289235	-1.93788			1	-3.92081	-4.34783	-1.51398			0.69897	4.87322	3.24813	-5.31828	-2.80307
0.39794	-5.84255	-5.40869	-4.40216			0.39794	-2.17391	-0.145575	-1.11607			0.09691	8.19689	8.09073	0.447103	3.16647
-0.20412	-3.13531	-2.44115	-3.39562			-0.20412	3.83346	3.48408	3.45497			-0.50515	17.2778	14.3298	8.47454	16.1998
-0.80618	0.266096	-0.462776	0.439637			-0.80618	23.2531	22.7484	23.8839			-1.10721	35.6437	40.6823	39.8738	51.9436
-1.40824	4.86493	3.16423	4.91699			-1.40824	62.2283	59.9476	62.7038			-1.70927	66.6428	77.4387	75.4379	80.2968
-2.0103	14.3229	13.9758	14.3403			-2.0103	95.9724	93.1289	92.7213			-2.31133	92.4482	89.8269	87.965	85.3028
-2.61236	26.2625	28.9697	28.1888			-2.61236	93.2065	104.319	107.88			-2.91339	100.647	97.8053	103.203	93.4445
-3.21442	46.5321	40.302	39.9202			-3.21442	101.359	108.531	103.62			-3.51545	103.791	98.4423	100.027	97.74
-3.81648	56.0248	55.8165	54.8794			-3.81648	105.357	94.6429
-4.41854	73.8474	69.3527	65.1356
-5.0206	73.3268	74.7498	84.3119
-5.62266	93.7872	77.0753	77.7868
-6.22472	92.9716	93.6311	94.2558
-6.82678	109.545	110.274	80.1816

## Sheet: Figure1c
	p IC50(uM)	SI 1B1:1A1	SI 1B1:hlm	SI 1B1:19A1	SI 1B1:1A1	SI 1B1:hlm	SI 1B1:19A1	SI 1B1:1A1	SI 1B1:hlm	SI 1B1:19A1
1	1.08092	18	132	361
2	1.11919				175	16	188
3	3.5							14700	1077	46500

## Sheet: Figure2c
	compound 1 logSI	compound 2 logSI	compound 3 logSI	ANF logSI
F134L	1	0.5	1.7	-0.301
S127A	-1.5	1.7	2.2	-1.15
S269A	0.3	0	0.8	0
Q332E	0.6	0.7	2.2	0.906
D333N	2	1.8	3.4	1.497

## Sheet: Figure3a
	compound 3 in MeCN	compound 3 in 1% Formic Acid in MeCN	compound 6 in PBS
799.998	-184.38	-236.858	65.8296
795.006	-204.975	-238.419	26.1212
790.004	-203.712	-242.262	51.056
784.993	-253.847	-276.364	54.414
780.006	-234.04	-281.914	66.0722
775.01	-237.093	-284.598	58.1776
770.004	-266.944	-282.62	92.3832
764.989	-281.876	-323.091	71.6094
760	-281.817	-331.141	65.8649
755.001	-298.765	-333.615	66.2266
749.993	-344.928	-374.965	48.287
745.011	-351.851	-376.329	15.5582
739.985	-362.806	-390.767	12.6518
734.986	-372.873	-427.181	-22.0968
730.013	-376.637	-408.405	-98.3271
724.996	-428.19	-451.756	-142.236
720.006	-465.296	-493.019	-162.298
715.008	-460.819	-493.36	-164.615
710.001	-435.958	-446.962	-96.8457
704.986	-332.146	-349.164	-7.83306
699.998	-234.153	-261.676	129.447
695.002	-144.907	-180.821	259.121
689.998	-88.666	-112.316	335.852
684.986	-36.806	-48.627	433.454
680.002	8.109	-10.92	478.223
675.011	31.157	21.6	565.372
670.011	48.588	20.752	620.756
665.004	31.696	18.107	655.478
659.99	31.932	4.524	691.434
655.004	20.12	4.752	748.016
650.01	20.239	-9.463	825.09
645.01	19.836	6.504	926.619
640.002	14.462	-3.248	1033.28
634.987	24.875	8.534	1152.13
630.001	32.319	6.797	1285.26
625.009	26.142	20.436	1461.87
620.009	36.937	23.363	1626.21
615.003	33.289	23.52	1817.52
609.989	38.141	21.914	2039.96
605.006	27.54	15.658	2358.82
600.016	25.568	15.608	2719.34
594.982	33.013	22.326	3137.77
590.016	31.477	10.514	3639.71
585.007	9.469	6.723	4142.57
579.991	12.127	2.409	4782.24
575.006	-3.649	-10.047	5333.25
570.015	-15.294	-21.245	5855.54
565.017	-30.907	-38.804	6233.62
560.014	-61.992	-59.105	6470.45
555.004	-80.534	-77.746	6600
549.989	-101.065	-105.218	6554.82
545.005	-112.876	-117.433	6366.57
540.015	-118.485	-116.744	6091.49
534.981	-102.297	-104.29	5822.84
530.018	-61.954	-44.452	5587.65
525.011	0.365	34.048	5393.51
519.998	72.742	115.794	5251.14
515.018	143.033	182.612	5121.84
509.994	207.469	229.658	5023.81
505.003	245.228	272.386	4941.8
500.006	268.72	304.297	4886.66
495.005	282.932	341.318	4924.66
489.998	279.035	383.257	5061.15
484.986	269.202	442.938	5338.2
480.006	253.702	535.381	5675.5
474.984	254.955	739.824	6138.2
469.995	302.212	1132.48	6605
465.001	366.571	1760.28	6969.22
460.003	442.333	2672.24	7167.09
454.999	491.805	3912.71	7247.82
449.991	531.381	5510.65	7242.83
445.016	561.792	7915.16	7228.41
439.999	582.542	10541.6	7282.26
435.015	574.664	13709.5	7445.19
429.989	576.196	17016.1	7840.34
424.996	575.188	20317.5	8541
420	563.746	23526.1	9489.06
414.998	548.006	26254	10638.4
409.993	529.276	28376.6	11738.9
404.984	501.859	29606.5	12642
400.009	493.328	29947.5	13617.5
394.991	506.806	29585.7	14880.1
390.008	615.145	28324.8	16767
384.983	926.178	26518.4	18030.5
379.992	1707.77	24334.2	18872
374.997	3129.52	21744.4	19163.8
369.999	5316.42	19191.7	19242.2
364.997	8405.53	16487.2	19394.7
359.991	11996.4	14026.2	19529.6
354.981	15758.5	11630	19467
350.007	19309.4	9664.51	19603.6
344.991	22329	8012.74	20362.6
340.01	23810.3	6870.91	21381.5
334.987	24415.8	5958.69	21806
329.999	23832.7	5495.4	21292.2
325.008	22090.8	5263.24	20798
320.014	19534.1	5048.02	20744.6
315.017	16804.6	4719.15	20315.8
310.017	14373.6	4271.66	18773.4
305.013	14127.9	3880.19	16918.3
300.007	13861.8	3580.22	15247
294.997	12933.1	3556.12	14034.2
289.985	12568.8	3693.26	13959.4
285.009	10959.6	4122.9	15381.2
279.991	9402.48	4893.73	18341.4
275.009	7809.41	6131.81	21888.4
269.986	6615.54	8238.33	23991.1
264.999	6080.54	10644.4	23130.4
260.01	6423.78	13038.1	21099.5
255.018	8518.75	14809.6	19325.3
249.984	11864.1	20228.1	18276.6
244.987	15977.7	32667.5	18494
239.988	22522.1	54517.8	19665.6
234.986	41732.8	68851.9	22436.8
229.982	71738.4	74108.2	31311.3
225.016	62658.7	54777.9	53345.5
220.007	73446.9	76043.6	80125.4
214.997	70388.8	68409.2	73180.9
209.985	69049	69257.2	81808.3
205.01	69648.8	74756.3	75680.1
199.993	63600.6	68838.8	75647.4

## Sheet: Figure3d
		CYP1B1						CYP1A1					CYP19A1						pHLM
Log conc	compound 6 red light		compound 6 dark				Log conc	compound 6 dark				Log conc	compound 6 dark					Log conc
1	-2.45135	-1.97119	-5.28178	-4.5489			1	101.782	110.804			1.47712	76.9903	84.792	87.3743			1.47712	45.9092
0.39794	-2.70407	-2.56507	37.9328	31.3874			0.39794	91.0522	92.8898			1	99.555	98.3957	97.4287			0.875061	84.6565
-0.20412	-2.41344	-1.55421	83.1691	81.3495			-0.20412	95.4892	97.456			0.522879	100.038	104.302	98.6869			0.273001	89.9976
-0.80618	-1.31413	-2.08491	99.722	104.043			-0.80618	104.418	113.985			0.045757	104.022	105.406	101.538			-0.329059	93.178
-1.40824	-2.27445	-3.67703	109.148	104.422			-1.40824	109.608	108.283			-0.43136	105.115	108.571	102.071			-0.931119	88.2981
-2.0103	1.56684	0.555977	132.424	133.005			-2.0103	108.509	109.086			-0.90849	104.318	106.835	107.302			-1.53318	91.697
-2.61236	27.0407	26.6869	99.1913	124.791			-2.61236	100.346	103.098			-1.38561	104.335	104.082	105.269			-2.13524	93.7121
-3.21442	48.2689	41.5972	127.496	122.416			-3.21442	102.096	97.9039			-1.86273	100.302	107.692	92.0059			-2.3	100
-3.81648	59.7422	63.5835	106.293	106.621
-4.41854	78.0389	65.5042	105.939	103.083
-5.0206	106.495	94.3139	100.606	105.459
-5.62266	87.0104	112.181	101.365	96.184

## Sheet: Figure3e
compound	IC50 (nM) dark	IC50 (nM) light
4	190	12
5	1730	17
6	1900	0.31

## Sheet: S3a
	0	0.0833	0.167	0.25	0.5	0.75	1	3
220	1.86364	2.23446	2.07509	2.34009	2.41536	1.79309	2.051	2.239
225	2.45164	2.14946	2.37809	2.08109	2.46636	2.25909	2.251	2.396
230	1.57564	1.59946	1.62309	1.60409	1.62136	1.61109	1.642	1.628
235	1.10064	1.12245	1.13209	1.14409	1.15736	1.15509	1.163	1.166
240	0.908636	0.930455	0.940091	0.952091	0.967364	0.969091	0.973	0.977
245	0.882636	0.902455	0.914091	0.924091	0.939364	0.943091	0.945	0.949
250	0.935636	0.957455	0.970091	0.981091	0.996364	1.00109	1.003	1.006
255	1.09064	1.11445	1.12609	1.14209	1.15836	1.16309	1.166	1.169
260	1.28664	1.30445	1.31209	1.31909	1.33236	1.33209	1.334	1.339
265	1.39664	1.39646	1.39309	1.39209	1.38736	1.38109	1.379	1.385
270	1.23764	1.23446	1.23109	1.23109	1.23136	1.22709	1.225	1.228
275	0.899636	0.910455	0.914091	0.920091	0.926364	0.925091	0.925	0.931
280	0.724636	0.737455	0.742091	0.748091	0.758364	0.758091	0.759	0.762
285	0.631636	0.633455	0.630091	0.630091	0.631364	0.627091	0.627	0.627
290	0.596636	0.592455	0.588091	0.585091	0.583364	0.577091	0.576	0.575
295	0.670636	0.668455	0.663091	0.661091	0.659364	0.654091	0.652	0.65
300	0.783636	0.779455	0.774091	0.771091	0.768364	0.763091	0.761	0.759
305	0.936636	0.936455	0.932091	0.932091	0.933364	0.926091	0.924	0.923
310	1.07664	1.08746	1.09309	1.09909	1.10536	1.10309	1.103	1.101
315	1.14464	1.17446	1.19709	1.21309	1.24236	1.24609	1.251	1.251
320	1.10764	1.17046	1.21209	1.24209	1.29036	1.30309	1.314	1.312
325	1.04264	1.12045	1.17709	1.21809	1.27336	1.29809	1.307	1.309
330	1.01764	1.10645	1.16909	1.21209	1.27336	1.30009	1.315	1.318
335	1.00264	1.10146	1.16509	1.21309	1.28636	1.31309	1.329	1.333
340	0.941636	1.03845	1.10609	1.16009	1.23236	1.26009	1.272	1.278
345	0.865636	0.960455	1.02709	1.07509	1.14636	1.17109	1.185	1.184
350	0.851636	0.934455	0.988091	1.03309	1.09436	1.11409	1.124	1.124
355	0.880636	0.944455	0.987091	1.01809	1.07036	1.08109	1.092	1.081
360	0.884636	0.927455	0.957091	0.979091	1.01436	1.02009	1.027	1.018
365	0.879636	0.903455	0.916091	0.930091	0.948364	0.946091	0.951	0.94
370	0.898636	0.897455	0.891091	0.892091	0.887364	0.877091	0.876	0.868
375	0.956636	0.915455	0.879091	0.858091	0.824364	0.798091	0.792	0.781
380	0.836636	0.773455	0.723091	0.691091	0.638364	0.608091	0.598	0.587
385	0.693636	0.616455	0.557091	0.517091	0.455364	0.419091	0.41	0.4
390	0.670636	0.570455	0.494091	0.442091	0.362364	0.317091	0.305	0.295
395	0.687636	0.564455	0.470091	0.404091	0.306364	0.252091	0.237	0.227
400	0.693636	0.553455	0.448091	0.373091	0.260364	0.200091	0.184	0.173
405	0.660636	0.518455	0.411091	0.335091	0.222364	0.161091	0.144	0.134
410	0.592636	0.462455	0.362091	0.292091	0.188364	0.131091	0.116	0.107
415	0.517636	0.402455	0.314091	0.253091	0.161364	0.111091	0.097	0.09
420	0.454636	0.353455	0.276091	0.222091	0.142364	0.099091	0.086	0.08
425	0.416636	0.325455	0.255091	0.206091	0.132364	0.093091	0.081	0.075
430	0.400636	0.313455	0.245091	0.199091	0.129364	0.091091	0.08	0.074
435	0.397636	0.311455	0.244091	0.198091	0.128364	0.090091	0.08	0.074
440	0.406636	0.317455	0.248091	0.200091	0.128364	0.090091	0.079	0.073
445	0.423636	0.328455	0.256091	0.205091	0.129364	0.089091	0.078	0.072
450	0.441636	0.341455	0.264091	0.211091	0.132364	0.089091	0.077	0.071
455	0.454636	0.350455	0.270091	0.216091	0.133364	0.089091	0.077	0.07
460	0.451636	0.348455	0.270091	0.215091	0.133364	0.090091	0.077	0.071
465	0.435636	0.336455	0.262091	0.211091	0.133364	0.091091	0.08	0.073
470	0.408636	0.319455	0.251091	0.204091	0.132364	0.095091	0.084	0.078
475	0.376636	0.298455	0.238091	0.196091	0.133364	0.100091	0.09	0.085
480	0.344636	0.277455	0.225091	0.189091	0.135364	0.106091	0.098	0.094
485	0.317636	0.259455	0.215091	0.184091	0.138364	0.114091	0.107	0.103
490	0.301636	0.251455	0.212091	0.185091	0.145364	0.124091	0.117	0.113
495	0.293636	0.249455	0.213091	0.190091	0.154364	0.134091	0.128	0.125
500	0.288636	0.249455	0.217091	0.196091	0.164364	0.145091	0.141	0.138
505	0.288636	0.252455	0.222091	0.203091	0.173364	0.156091	0.151	0.15
510	0.292636	0.258455	0.229091	0.211091	0.182364	0.166091	0.162	0.16
515	0.299636	0.265455	0.237091	0.220091	0.192364	0.176091	0.171	0.17
520	0.308636	0.274455	0.246091	0.228091	0.200364	0.185091	0.181	0.179
525	0.314636	0.281455	0.255091	0.237091	0.210364	0.196091	0.191	0.189
530	0.315636	0.285455	0.260091	0.244091	0.219364	0.205091	0.201	0.199
535	0.308636	0.284455	0.264091	0.251091	0.230364	0.218091	0.215	0.214
540	0.289636	0.273455	0.260091	0.251091	0.237364	0.229091	0.227	0.226
545	0.263636	0.257455	0.251091	0.247091	0.241364	0.236091	0.235	0.235
550	0.230636	0.234455	0.234091	0.237091	0.238364	0.237091	0.238	0.238
555	0.195636	0.207455	0.213091	0.219091	0.226364	0.229091	0.231	0.233
560	0.159636	0.175455	0.186091	0.195091	0.207364	0.213091	0.214	0.216
565	0.129636	0.148455	0.160091	0.171091	0.184364	0.191091	0.192	0.195
570	0.104636	0.123455	0.135091	0.145091	0.159364	0.166091	0.168	0.171
575	0.084636	0.101455	0.113091	0.122091	0.135364	0.141091	0.143	0.146
580	0.069636	0.085455	0.094091	0.103091	0.113364	0.119091	0.121	0.124
585	0.058636	0.071455	0.079091	0.086091	0.095364	0.099091	0.101	0.104
590	0.049636	0.059455	0.065091	0.072091	0.079364	0.082091	0.084	0.087
595	0.041636	0.050455	0.055091	0.060091	0.066364	0.068091	0.07	0.073
600	0.036636	0.043455	0.047091	0.051091	0.056364	0.058091	0.059	0.062
605	0.030636	0.036455	0.040091	0.043091	0.048364	0.049091	0.05	0.053
610	0.025636	0.031455	0.034091	0.037091	0.041364	0.043091	0.044	0.046
615	0.021636	0.026455	0.029091	0.032091	0.036364	0.037091	0.038	0.04
620	0.017636	0.022455	0.024091	0.028091	0.031364	0.032091	0.033	0.035
625	0.013636	0.019455	0.021091	0.024091	0.027364	0.028091	0.029	0.031
630	0.011636	0.016455	0.018091	0.021091	0.024364	0.025091	0.026	0.027
635	0.008636	0.013455	0.015091	0.018091	0.021364	0.022091	0.022	0.024
640	0.007636	0.011455	0.013091	0.015091	0.018364	0.018091	0.019	0.021
645	0.005636	0.009455	0.011091	0.013091	0.015364	0.017091	0.017	0.018
650	0.004636	0.007455	0.009091	0.010091	0.013364	0.013091	0.013	0.015
655	0.002636	0.005455	0.007091	0.009091	0.011364	0.011091	0.011	0.013
660	0.001636	0.004455	0.005091	0.007091	0.009364	0.009091	0.01	0.011
665	0.000636	0.003455	0.004091	0.005091	0.006364	0.007091	0.007	0.008
670	0.000636	0.002455	0.003091	0.004091	0.005364	0.006091	0.006	0.007
675	-0.00036	0.001455	0.002091	0.003091	0.004364	0.004091	0.004	0.005
680	-0.00136	0.001455	0.001091	0.002091	0.003364	0.003091	0.003	0.004
685	-0.00136	-0.00055	9.09e-05	0.001091	0.002364	0.002091	0.002	0.003
690	-0.00236	-0.00055	9.09e-05	9.09e-05	0.001364	0.001091	0.001	0.002
695	-0.00236	-0.00055	-0.00091	9.09e-05	0.001364	0.001091	0.001	0.002
700	-0.00236	-0.00155	-0.00091	-0.00091	0.000364	9.09e-05	0	0.001
705	-0.00336	-0.00155	-0.00091	-0.00091	-0.00064	9.09e-05	0	0.001
710	-0.00236	-0.00155	-0.00191	-0.00091	-0.00064	9.09e-05	0	0
715	-0.00236	-0.00155	-0.00191	-0.00091	-0.00064	9.09e-05	0	0
720	-0.00136	-0.00155	-0.00191	-0.00091	0.000364	9.09e-05	0	0
725	-0.00136	0.000455	9.09e-05	9.09e-05	0.000364	9.09e-05	0.001	0.001
730	-0.00036	0.000455	9.09e-05	0.001091	0.001364	0.001091	0.002	0.002
735	0.000636	0.001455	0.001091	0.001091	0.001364	0.002091	0.002	0.002
740	0.000636	0.001455	0.001091	0.001091	0.002364	0.001091	0.002	0.002
745	0.000636	0.001455	0.001091	0.001091	0.001364	0.002091	0.001	0.002
750	0.000636	0.001455	0.001091	0.001091	0.001364	0.001091	0.002	0.002
755	0.000636	0.001455	9.09e-05	0.001091	0.001364	0.001091	0.001	0.001
760	-0.00036	0.000455	9.09e-05	0.001091	0.000364	9.09e-05	0.001	0.001
765	0.000636	0.000455	0.001091	9.09e-05	0.000364	0.001091	0.001	0
770	-0.00036	0.000455	-0.00091	9.09e-05	0.000364	9.09e-05	0	0
775	-0.00036	-0.00055	-0.00091	9.09e-05	-0.00064	-0.00091	0	0
780	-0.00036	0.000455	-0.00091	9.09e-05	0.000364	-0.00091	0	0
785	-0.00136	-0.00055	-0.00091	-0.00091	-0.00064	-0.00091	-0.001	-0.001
790	-0.00136	-0.00055	-0.00091	-0.00091	-0.00064	-0.00091	-0.001	0
795	-0.00236	-0.00055	-0.00191	-0.00191	-0.00164	-0.00091	-0.002	-0.002
800	-0.00236	-0.00155	-0.00191	-0.00191	-0.00164	-0.00191	-0.002	-0.002
805	-0.00236	-0.00155	-0.00291	-0.00191	-0.00164	-0.00191	-0.002	-0.002
810	-0.00236	-0.00155	-0.00191	-0.00191	-0.00064	-0.00191	-0.002	-0.001
815	-0.00136	-0.00155	-0.00191	-0.00191	-0.00164	-0.00191	-0.002	-0.002
820	-0.00036	-0.00155	-0.00091	-0.00091	-0.00164	-0.00091	-0.001	-0.001
825	-0.00036	-0.00155	-0.00091	-0.00091	-0.00164	-0.00091	0	-0.001
830	-0.00036	-0.00055	9.09e-05	9.09e-05	-0.00064	9.09e-05	0	0
835	0.001636	0.001455	0.001091	0.002091	0.001364	0.001091	0.002	0.001
840	0.001636	0.001455	0.002091	0.001091	0.001364	0.002091	0.002	0.002
845	0.002636	0.002455	0.003091	0.003091	0.002364	0.003091	0.002	0.003
850	0.003636	0.004455	0.004091	0.003091	0.004364	0.003091	0.003	0.003

## Sheet: S3b
Mol photon	Mol 4
0	1.16e-08
4.02e-08	8.3e-09
8.04e-08	6.02e-09
1.21e-07	2.64e-09

## Sheet: S4a
	0	0.0833	0.167	0.25	0.5	0.75	1	1.5	2	5	10
220	1.91145	1.934	1.78636	1.90446	1.729	1.6	1.74846	1.61536	1.72118	1.70773	1.855
225	2.37846	2.113	2.16336	2.09545	2.091	2.04	2.22745	2.12936	2.09818	2.01773	2.189
230	1.58346	1.587	1.56736	1.56746	1.571	1.582	1.61146	1.62536	1.63618	1.72873	1.759
235	0.768455	0.766	0.760364	0.760455	0.768	0.778	0.788455	0.806364	0.810182	0.864727	0.881
240	0.428455	0.427	0.424364	0.423455	0.43	0.44	0.446455	0.457364	0.460182	0.494727	0.505
245	0.345455	0.343	0.340364	0.339455	0.347	0.356	0.360455	0.370364	0.371182	0.400727	0.408
250	0.322455	0.321	0.318364	0.317455	0.323	0.332	0.336455	0.345364	0.346182	0.371727	0.378
255	0.339455	0.336	0.332364	0.331455	0.337	0.345	0.349455	0.359364	0.360182	0.387727	0.393
260	0.376455	0.374	0.369364	0.368455	0.373	0.381	0.385455	0.396364	0.397182	0.427727	0.435
265	0.410455	0.407	0.401364	0.399455	0.405	0.412	0.416455	0.427364	0.427182	0.459727	0.469
270	0.419455	0.415	0.409364	0.407455	0.412	0.419	0.422455	0.433364	0.433182	0.464727	0.474
275	0.363455	0.361	0.354364	0.353455	0.357	0.365	0.366455	0.377364	0.377182	0.403727	0.411
280	0.275455	0.272	0.269364	0.268455	0.274	0.281	0.283455	0.292364	0.293182	0.314727	0.32
285	0.224455	0.222	0.219364	0.218455	0.221	0.227	0.227455	0.233364	0.232182	0.247727	0.251
290	0.202455	0.199	0.197364	0.195455	0.199	0.203	0.203455	0.209364	0.207182	0.219727	0.222
295	0.218455	0.216	0.213364	0.212455	0.215	0.22	0.220455	0.226364	0.225182	0.237727	0.241
300	0.249455	0.247	0.244364	0.242455	0.245	0.25	0.251455	0.258364	0.257182	0.272727	0.275
305	0.287455	0.284	0.280364	0.278455	0.281	0.287	0.288455	0.297364	0.296182	0.315727	0.319
310	0.321455	0.318	0.314364	0.312455	0.317	0.322	0.326455	0.337364	0.337182	0.360727	0.364
315	0.338455	0.336	0.333364	0.333455	0.341	0.348	0.355455	0.368364	0.371182	0.401727	0.406
320	0.330455	0.331	0.329364	0.330455	0.341	0.352	0.362455	0.378364	0.386182	0.422727	0.428
325	0.314455	0.316	0.316364	0.318455	0.332	0.346	0.356455	0.375364	0.385182	0.424727	0.429
330	0.311455	0.314	0.314364	0.318455	0.333	0.349	0.361455	0.382364	0.393182	0.438727	0.442
335	0.310455	0.314	0.317364	0.321455	0.338	0.355	0.371455	0.393364	0.408182	0.455727	0.458
340	0.296455	0.3	0.303364	0.308455	0.327	0.345	0.360455	0.384364	0.399182	0.446727	0.449
345	0.273455	0.278	0.281364	0.285455	0.304	0.321	0.335455	0.358364	0.372182	0.417727	0.416
350	0.267455	0.27	0.273364	0.276455	0.292	0.307	0.320455	0.340364	0.352182	0.389727	0.389
355	0.274455	0.276	0.276364	0.278455	0.292	0.304	0.314455	0.332364	0.341182	0.375727	0.371
360	0.280455	0.281	0.279364	0.280455	0.29	0.301	0.309455	0.323364	0.330182	0.357727	0.353
365	0.281455	0.28	0.276364	0.276455	0.284	0.291	0.297455	0.307364	0.311182	0.331727	0.328
370	0.284455	0.281	0.277364	0.275455	0.277	0.28	0.283455	0.289364	0.288182	0.303727	0.297
375	0.291455	0.286	0.278364	0.275455	0.273	0.272	0.271455	0.273364	0.268182	0.272727	0.268
380	0.279455	0.273	0.264364	0.258455	0.253	0.249	0.245455	0.243364	0.234182	0.232727	0.226
385	0.244455	0.237	0.227364	0.220455	0.213	0.206	0.200455	0.195364	0.184182	0.174727	0.169
390	0.222455	0.214	0.204364	0.196455	0.185	0.176	0.167455	0.157364	0.143182	0.127727	0.122
395	0.220455	0.21	0.199364	0.189455	0.175	0.163	0.151455	0.138364	0.121182	0.099727	0.093
400	0.222455	0.211	0.199364	0.188455	0.171	0.156	0.143455	0.127364	0.107182	0.080727	0.073
405	0.217455	0.206	0.193364	0.181455	0.163	0.147	0.133455	0.115364	0.094182	0.064727	0.059
410	0.201455	0.19	0.178364	0.167455	0.149	0.134	0.120455	0.103364	0.082182	0.053727	0.048
415	0.179455	0.169	0.158364	0.148455	0.132	0.119	0.106455	0.090364	0.072182	0.045727	0.04
420	0.158455	0.149	0.139364	0.130455	0.117	0.105	0.093455	0.080364	0.063182	0.039727	0.035
425	0.143455	0.135	0.126364	0.118455	0.106	0.095	0.085455	0.073364	0.058182	0.036727	0.032
430	0.135455	0.127	0.119364	0.111455	0.1	0.09	0.080455	0.069364	0.055182	0.034727	0.031
435	0.130455	0.123	0.115364	0.108455	0.097	0.087	0.078455	0.067364	0.053182	0.033727	0.03
440	0.130455	0.123	0.114364	0.107455	0.096	0.086	0.076455	0.066364	0.052182	0.032727	0.029
445	0.131455	0.124	0.116364	0.108455	0.097	0.086	0.076455	0.066364	0.051182	0.031727	0.028
450	0.135455	0.128	0.119364	0.111455	0.099	0.088	0.077455	0.066364	0.051182	0.029727	0.026
455	0.139455	0.131	0.121364	0.113455	0.1	0.089	0.078455	0.066364	0.051182	0.028727	0.025
460	0.138455	0.13	0.121364	0.112455	0.1	0.089	0.078455	0.066364	0.050182	0.027727	0.024
465	0.133455	0.125	0.116364	0.108455	0.096	0.085	0.075455	0.063364	0.048182	0.027727	0.024
470	0.124455	0.116	0.109364	0.101455	0.09	0.08	0.071455	0.060364	0.047182	0.028727	0.025
475	0.112455	0.106	0.099364	0.093455	0.084	0.075	0.067455	0.058364	0.045182	0.029727	0.026
480	0.100455	0.095	0.089364	0.084455	0.076	0.069	0.062455	0.055364	0.044182	0.030727	0.028
485	0.090455	0.086	0.080364	0.075455	0.07	0.064	0.058455	0.052364	0.044182	0.032727	0.03
490	0.085455	0.081	0.076364	0.072455	0.067	0.062	0.057455	0.052364	0.045182	0.035727	0.033
495	0.083455	0.08	0.075364	0.071455	0.067	0.062	0.057455	0.053364	0.046182	0.039727	0.037
500	0.083455	0.08	0.077364	0.072455	0.068	0.064	0.060455	0.056364	0.050182	0.043727	0.041
505	0.084455	0.082	0.078364	0.074455	0.07	0.066	0.063455	0.059364	0.053182	0.047727	0.046
510	0.085455	0.083	0.079364	0.076455	0.072	0.069	0.065455	0.062364	0.057182	0.051727	0.05
515	0.088455	0.085	0.082364	0.078455	0.075	0.071	0.068455	0.066364	0.060182	0.055727	0.054
520	0.091455	0.089	0.085364	0.081455	0.078	0.074	0.071455	0.069364	0.063182	0.058727	0.057
525	0.096455	0.093	0.089364	0.085455	0.082	0.079	0.075455	0.072364	0.067182	0.062727	0.061
530	0.099455	0.097	0.092364	0.088455	0.086	0.082	0.078455	0.076364	0.070182	0.065727	0.065
535	0.104455	0.102	0.096364	0.093455	0.09	0.086	0.082455	0.080364	0.075182	0.071727	0.07
540	0.105455	0.103	0.099364	0.095455	0.093	0.09	0.086455	0.085364	0.080182	0.077727	0.077
545	0.103455	0.101	0.097364	0.094455	0.093	0.091	0.088455	0.087364	0.084182	0.083727	0.083
550	0.097455	0.096	0.093364	0.091455	0.091	0.089	0.088455	0.089364	0.087182	0.089727	0.09
555	0.088455	0.087	0.085364	0.084455	0.085	0.085	0.086455	0.088364	0.087182	0.092727	0.093
560	0.075455	0.076	0.075364	0.074455	0.076	0.079	0.080455	0.083364	0.083182	0.090727	0.091
565	0.064455	0.064	0.064364	0.064455	0.067	0.07	0.072455	0.076364	0.077182	0.085727	0.086
570	0.051455	0.053	0.054364	0.053455	0.057	0.06	0.063455	0.067364	0.069182	0.077727	0.078
575	0.041455	0.043	0.044364	0.043455	0.048	0.05	0.053455	0.057364	0.059182	0.067727	0.068
580	0.033455	0.035	0.035364	0.035455	0.039	0.041	0.043455	0.048364	0.050182	0.057727	0.058
585	0.026455	0.028	0.029364	0.029455	0.032	0.034	0.037455	0.040364	0.041182	0.048727	0.048
590	0.021455	0.022	0.023364	0.023455	0.026	0.028	0.029455	0.032364	0.034182	0.038727	0.039
595	0.016455	0.018	0.019364	0.018455	0.021	0.023	0.024455	0.026364	0.027182	0.031727	0.032
600	0.013455	0.014	0.015364	0.014455	0.017	0.018	0.019455	0.022364	0.022182	0.026727	0.026
605	0.010455	0.011	0.012364	0.011455	0.014	0.016	0.016455	0.018364	0.018182	0.021727	0.021
610	0.008455	0.009	0.010364	0.009455	0.011	0.012	0.012455	0.015364	0.015182	0.017727	0.017
615	0.006455	0.007	0.007364	0.007455	0.009	0.01	0.011455	0.012364	0.012182	0.014727	0.013
620	0.004455	0.005	0.006364	0.006455	0.007	0.008	0.009455	0.010364	0.010182	0.011727	0.011
625	0.003455	0.004	0.005364	0.004455	0.006	0.007	0.007455	0.008364	0.008182	0.009727	0.009
630	0.002455	0.003	0.004364	0.003455	0.004	0.005	0.005455	0.007364	0.007182	0.007727	0.007
635	0.001455	0.002	0.003364	0.002455	0.004	0.004	0.004455	0.005364	0.005182	0.006727	0.006
640	0.000455	0.001	0.002364	0.002455	0.003	0.003	0.003455	0.004364	0.004182	0.005727	0.005
645	0.000455	0.001	0.001364	0.001455	0.002	0.003	0.003455	0.004364	0.003182	0.004727	0.004
650	-0.00055	0	0.001364	0.000455	0.002	0.002	0.002455	0.003364	0.003182	0.003727	0.003
655	-0.00055	0	0.001364	0.000455	0.001	0.002	0.001455	0.003364	0.002182	0.003727	0.002
660	-0.00055	-0.001	0.000364	-0.00055	0.001	0.001	0.001455	0.002364	0.001182	0.001727	0.001
665	-0.00155	-0.002	-0.00064	-0.00155	-0.001	0	-0.00055	0.000364	0.000182	0.000727	0
670	-0.00155	-0.002	-0.00064	-0.00155	-0.001	0	-0.00055	0.000364	0.000182	0.000727	0
675	-0.00255	-0.002	-0.00164	-0.00155	-0.001	0	-0.00055	0.000364	0.000182	0.000727	-0.001
680	-0.00255	-0.002	-0.00164	-0.00155	-0.001	0	-0.00055	0.000364	-0.00082	-0.00027	-0.001
685	-0.00255	-0.003	-0.00264	-0.00255	-0.002	-0.002	-0.00155	-0.00064	-0.00082	-0.00127	-0.001
690	-0.00255	-0.003	-0.00164	-0.00255	-0.002	-0.001	-0.00155	-0.00064	-0.00182	-0.00127	-0.002
695	-0.00255	-0.002	-0.00164	-0.00255	-0.002	-0.001	-0.00155	-0.00064	-0.00082	-0.00127	-0.002
700	-0.00255	-0.002	-0.00164	-0.00255	-0.002	-0.001	-0.00155	-0.00064	-0.00182	-0.00127	-0.002
705	-0.00255	-0.002	-0.00164	-0.00255	-0.002	-0.001	-0.00155	-0.00064	-0.00082	-0.00127	-0.002
710	-0.00355	-0.003	-0.00164	-0.00255	-0.002	-0.001	-0.00155	-0.00064	-0.00182	-0.00127	-0.002
715	-0.00255	-0.002	-0.00164	-0.00155	-0.001	-0.001	-0.00055	-0.00064	-0.00082	-0.00127	-0.002
720	-0.00155	-0.002	-0.00064	-0.00155	-0.001	0	-0.00055	0.000364	-0.00082	-0.00027	0
725	-0.00155	-0.001	0.000364	-0.00055	0	0	-0.00055	0.000364	0.000182	0.000727	-0.001
730	-0.00055	-0.001	0.000364	-0.00055	0	0	0.000455	0.001364	0.000182	0.000727	0
735	-0.00055	0	0.000364	-0.00055	0	0	0.000455	0.000364	0.000182	0.000727	0
740	-0.00055	-0.001	0.000364	-0.00055	0	0.001	0.000455	0.000364	0.000182	0.000727	0
745	-0.00055	-0.001	0.000364	0.000455	0	0.001	0.000455	0.000364	0.001182	0.000727	0
750	-0.00055	0	0.000364	-0.00055	0	0.001	0.000455	0.000364	-0.00082	0.000727	0
755	-0.00055	-0.001	0.000364	-0.00055	0	0.001	0.000455	0.000364	0.000182	-0.00027	0
760	-0.00055	0	0.000364	0.000455	0	0	0.000455	-0.00064	0.000182	0.000727	0
765	-0.00055	-0.001	-0.00064	-0.00055	0	0	0.000455	0.000364	-0.00082	0.000727	0
770	-0.00155	-0.002	-0.00064	-0.00155	-0.001	-0.001	-0.00155	-0.00064	-0.00082	-0.00027	-0.001
775	-0.00155	-0.001	-0.00064	-0.00155	-0.001	-0.001	-0.00055	-0.00064	-0.00082	-0.00027	-0.001
780	-0.00155	-0.001	-0.00064	-0.00155	-0.001	0	-0.00055	-0.00064	-0.00082	-0.00027	-0.001
785	-0.00155	-0.001	-0.00064	-0.00155	0	-0.001	-0.00055	-0.00064	-0.00082	-0.00027	-0.001
790	-0.00155	-0.001	-0.00064	-0.00055	-0.001	0	-0.00055	-0.00064	-0.00082	-0.00027	-0.001
795	-0.00155	-0.001	-0.00164	-0.00155	-0.002	-0.001	-0.00155	-0.00064	-0.00182	-0.00127	-0.001
800	-0.00155	-0.002	-0.00164	-0.00255	-0.002	-0.001	-0.00155	-0.00164	-0.00182	-0.00227	-0.003
805	-0.00255	-0.002	-0.00264	-0.00255	-0.002	-0.001	-0.00155	-0.00264	-0.00182	-0.00127	-0.002
810	-0.00155	-0.001	-0.00164	-0.00255	-0.001	-0.001	-0.00155	-0.00164	-0.00082	-0.00127	-0.002
815	-0.00155	-0.002	-0.00164	-0.00155	-0.002	-0.002	-0.00255	-0.00164	-0.00082	-0.00127	-0.002
820	0.000455	0	0.000364	0.000455	0	0	0.000455	0.000364	-0.00082	-0.00027	0
825	0.000455	0	0.000364	0.001455	0.001	0	0.000455	0.000364	0.000182	-0.00027	0.001
830	0.000455	0	-0.00064	-0.00055	0	-0.001	-0.00055	-0.00064	-0.00082	-0.00027	0
835	0.001455	0.002	0.001364	0.002455	0.002	0.001	0.001455	0.001364	0.001182	0.000727	0.002
840	0.001455	0.002	0.001364	0.001455	0.001	0.002	0.002455	0.001364	0.001182	0.001727	0.002
845	0.001455	0.001	0.002364	0.002455	0.001	0.001	0.001455	0.002364	0.002182	0.001727	0.002
850	0.001455	0.002	0.002364	0.001455	0.002	0.002	0.001455	0.002364	0.002182	0.002727	0.002

## Sheet: S4b
Mol photon	Mol 5
0	6.6955e-09
1.95e-08	6.2771e-09
3.91e-08	5.6494e-09
5.86e-08	5.0216e-09

[truncated: 44 more sheets: S5a, S5b, S5c, S6b, S7b, S8a, S8b, S9a, S9b, S10a, S10b, S18_a, S18_b, S18c, S19_a, S19b, S19c, S20a, S20b, S20c …]
